# Supplementary material for: Antioxidant, Antimicrobial, and Metabolomic Characterization of Blanched Pomegranate Peel Extracts: Effect of Cultivar
Source: Molecules. 2022 May 6;27(9):2979. doi: 10.3390/molecules27092979 (PMC9101763; doi:10.3390/molecules27092979)
Supplement: Supplementary file 1 [file molecules-27-02979-s001.zip]

Archive with 1 entries (1 files):
- molecules-1664934-supplementary.pdf
